# Supplementary material for: An alternative Semi-Autotropic Hydroponics (SAH) substrate for cassava rapid propagation: A first study case
Source: PLoS One. 2024 Dec 26;19(12):e0311437. doi: 10.1371/journal.pone.0311437 (PMC11670970; doi:10.1371/journal.pone.0311437)
Supplement: S1 Data — (XLSX) [file pone.0311437.s001.xlsx]

## Sheet: Sheet1
Rep	Variety	Substrate	ratio1	ratio2
Rep1	Nase14	KlasmannTS3	0.65	0.538462
Rep1	Nase14	LocalPeat	0.3	0.5
Rep1	Nase14	Vermiculite	0.45	0.444444
Rep1	Nase14	Sadwust	0.1	0
Rep1	961089A	KlasmannTS3	0.45	1.11111
Rep1	961089A	LocalPeat	0.65	0.538462
Rep1	961089A	Vermiculite	0.35	0.571429
Rep1	961089A	Sadwust	0.1	0
Rep1	MM060083	KlasmannTS3	0.8	0.9375
Rep1	MM060083	LocalPeat	0.4	0.75
Rep1	MM060083	Vermiculite	0.5	0.5
Rep1	MM060083	Sadwust	0.25	0
Rep1	Albert28	KlasmannTS3	0.4	1
Rep1	Albert28	LocalPeat	0.2	0.25
Rep1	Albert28	Vermiculite	0.45	0.111111
Rep1	Albert28	Sadwust	0.1	0
Rep2	Nase14	KlasmannTS3	0.5	1
Rep2	Nase14	LocalPeat	0.55	0.545455
Rep2	Nase14	Vermiculite	0.45	0.555556
Rep2	Nase14	Sadwust	0.05	0
Rep2	961089A	KlasmannTS3	0.95	0.736842
Rep2	961089A	LocalPeat	0.45	0.444444
Rep2	961089A	Vermiculite	0.4	0.25
Rep2	961089A	Sadwust	0.05	0
Rep2	MM060083	KlasmannTS3	0.8	0.8125
Rep2	MM060083	LocalPeat	0.7	0.428571
Rep2	MM060083	Vermiculite	0.4	0.625
Rep2	MM060083	Sadwust	0.15	0
Rep2	Albert28	KlasmannTS3	0.85	0.470588
Rep2	Albert28	LocalPeat	0.55	0.0909091
Rep2	Albert28	Vermiculite	0.55	0.0909091
Rep2	Albert28	Sadwust	0.15	0
Rep3	Nase14	KlasmannTS3	0.7	0.714286
Rep3	Nase14	LocalPeat	0.35	0.857143
Rep3	Nase14	Vermiculite	0.45	0.555556
Rep3	Nase14	Sadwust	0.15	0
Rep3	961089A	KlasmannTS3	0.75	0.933333
Rep3	961089A	LocalPeat	0.3	0.666667
Rep3	961089A	Vermiculite	0.5	0.2
Rep3	961089A	Sadwust	0.1	0
Rep3	MM060083	KlasmannTS3	0.95	0.631579
Rep3	MM060083	LocalPeat	0.45	0.666667
Rep3	MM060083	Vermiculite	0.5	0.2
Rep3	MM060083	Sadwust	0.25	0
Rep3	Albert28	KlasmannTS3	0.85	0.529412
Rep3	Albert28	LocalPeat	0.5	0.5
Rep3	Albert28	Vermiculite	0.45	0.444444
Rep3	Albert28	Sadwust	0.15	0
Rep4	Nase14	KlasmannTS3	0.45	1.11111
Rep4	Nase14	LocalPeat	0.05	4
Rep4	Nase14	Vermiculite	0.5	0.3
Rep4	Nase14	Sadwust	0.35	0
Rep4	961089A	KlasmannTS3	0.6	1.08333
Rep4	961089A	LocalPeat	0.5	0.1
Rep4	961089A	Vermiculite	0.5	0.6
Rep4	961089A	Sadwust	0.05	0
Rep4	MM060083	KlasmannTS3	0.5	1.5
Rep4	MM060083	LocalPeat	0.45	0.333333
Rep4	MM060083	Vermiculite	0.3	0.5
Rep4	MM060083	Sadwust	0.1	0
Rep4	Albert28	KlasmannTS3	0.75	0.666667
Rep4	Albert28	LocalPeat	0.3	0.166667
Rep4	Albert28	Vermiculite	0.5	0.3
Rep4	Albert28	Sadwust	0.2	0
Rep5	Nase14	KlasmannTS3	0.95	0.684211
Rep5	Nase14	LocalPeat	0.4	1.125
Rep5	Nase14	Vermiculite	0.5	1
Rep5	Nase14	Sadwust	0.35	0
Rep5	961089A	KlasmannTS3	0.5	1.8
Rep5	961089A	LocalPeat	0.55	0.909091
Rep5	961089A	Vermiculite	0.5	1
Rep5	961089A	Sadwust	0.35	0
Rep5	MM060083	KlasmannTS3	0.95	0.842105
Rep5	MM060083	LocalPeat	0.55	0.909091
Rep5	MM060083	Vermiculite	0.75	0.666667
Rep5	MM060083	Sadwust	0.2	0
Rep5	Albert28	KlasmannTS3	0.6	1.16667
Rep5	Albert28	LocalPeat	0.7	0.714286
Rep5	Albert28	Vermiculite	0.5	1
Rep5	Albert28	Sadwust	0.35	0
