# Supplementary material for: An alternative Semi-Autotropic Hydroponics (SAH) substrate for cassava rapid propagation: A first study case
Source: PLoS One. 2024 Dec 26;19(12):e0311437. doi: 10.1371/journal.pone.0311437 (PMC11670970; doi:10.1371/journal.pone.0311437)
Supplement: S2 Data — (XLSX) [file pone.0311437.s002.xlsx]

## Sheet: Cycle 1
Cycle	Rep	Genotype	Substrate	Surv_W2	Surv_W3	Surv_W4
C1	Rep1	IBA961089A	KlasmannTS3	100	100	100
C1	Rep1	IBA961089A	Vermiculite	80	80	70
C1	Rep1	IBA961089A	LocalPeat	60	60	60
C1	Rep1	IBA961089A	K25P75	100	100	100
C1	Rep1	IBA961089A	V25P75	90	90	90
C1	Rep1	IBA961089A	V10P90	90	90	90
C1	Rep1	IBA70520	KlasmannTS3	100	100	90
C1	Rep1	IBA70520	Vermiculite	80	70	60
C1	Rep1	IBA70520	LocalPeat	80	60	60
C1	Rep1	IBA70520	K25P75	100	100	100
C1	Rep1	IBA70520	V25P75	90	90	90
C1	Rep1	IBA70520	V10P90	80	80	80
C1	Rep1	IBA980505	KlasmannTS3	100	90	80
C1	Rep1	IBA980505	Vermiculite	80	70	70
C1	Rep1	IBA980505	LocalPeat	80	80	80
C1	Rep1	IBA980505	K25P75	100	100	100
C1	Rep1	IBA980505	V25P75	90	90	90
C1	Rep1	IBA980505	V10P90	90	80	80
C1	Rep2	IBA961089A	KlasmannTS3	100	90	90
C1	Rep2	IBA961089A	Vermiculite	60	60	60
C1	Rep2	IBA961089A	LocalPeat	70	60	60
C1	Rep2	IBA961089A	K25P75	100	100	100
C1	Rep2	IBA961089A	V25P75	90	90	90
C1	Rep2	IBA961089A	V10P90	90	90	90
C1	Rep2	IBA70520	KlasmannTS3	90	80	80
C1	Rep2	IBA70520	Vermiculite	70	60	60
C1	Rep2	IBA70520	LocalPeat	60	60	60
C1	Rep2	IBA70520	K25P75	90	90	90
C1	Rep2	IBA70520	V25P75	80	80	80
C1	Rep2	IBA70520	V10P90	90	80	80
C1	Rep2	IBA980505	KlasmannTS3	90	90	80
C1	Rep2	IBA980505	Vermiculite	70	70	70
C1	Rep2	IBA980505	LocalPeat	80	70	70
C1	Rep2	IBA980505	K25P75	90	90	90
C1	Rep2	IBA980505	V25P75	90	90	90
C1	Rep2	IBA980505	V10P90	80	80	80
C1	Rep3	IBA961089A	KlasmannTS3	90	90	80
C1	Rep3	IBA961089A	Vermiculite	60	60	60
C1	Rep3	IBA961089A	LocalPeat	60	60	50
C1	Rep3	IBA961089A	K25P75	90	90	90
C1	Rep3	IBA961089A	V25P75	80	80	80
C1	Rep3	IBA961089A	V10P90	90	90	90
C1	Rep3	IBA70520	KlasmannTS3	100	100	80
C1	Rep3	IBA70520	Vermiculite	70	70	70
C1	Rep3	IBA70520	LocalPeat	80	70	70
C1	Rep3	IBA70520	K25P75	90	90	90
C1	Rep3	IBA70520	V25P75	90	90	90
C1	Rep3	IBA70520	V10P90	80	70	70
C1	Rep3	IBA980505	KlasmannTS3	100	90	90
C1	Rep3	IBA980505	Vermiculite	80	80	80
C1	Rep3	IBA980505	LocalPeat	50	50	50
C1	Rep3	IBA980505	K25P75	90	90	90
C1	Rep3	IBA980505	V25P75	90	90	90
C1	Rep3	IBA980505	V10P90	80	80	80
C1	Rep4	IBA961089A	KlasmannTS3	100	100	100
C1	Rep4	IBA961089A	Vermiculite	70	70	70
C1	Rep4	IBA961089A	LocalPeat	70	60	60
C1	Rep4	IBA961089A	K25P75	90	80	80
C1	Rep4	IBA961089A	V25P75	80	80	80
C1	Rep4	IBA961089A	V10P90	90	90	90
C1	Rep4	IBA70520	KlasmannTS3	100	100	100
C1	Rep4	IBA70520	Vermiculite	80	60	60
C1	Rep4	IBA70520	LocalPeat	80	70	70
C1	Rep4	IBA70520	K25P75	100	100	100
C1	Rep4	IBA70520	V25P75	80	80	80
C1	Rep4	IBA70520	V10P90	70	50	50
C1	Rep4	IBA980505	KlasmannTS3	100	100	100
C1	Rep4	IBA980505	Vermiculite	80	70	70
C1	Rep4	IBA980505	LocalPeat	80	70	70
C1	Rep4	IBA980505	K25P75	100	100	100
C1	Rep4	IBA980505	V25P75	90	90	90
C1	Rep4	IBA980505	V10P90	90	90	90

## Sheet: Cycle 2
Cycle	Rep	Genotype	Substrate	Surv_W2	Surv_W3	Surv_W4
C2	Rep1	IBA961089A	KlasmannTS3	100	93.3333	93.3333
C2	Rep1	IBA961089A	Vermiculite	71.4286	71.4286	71.4286
C2	Rep1	IBA961089A	LocalPeat	66.6667	66.6667	66.6667
C2	Rep1	IBA961089A	K25P75	95	95	95
C2	Rep1	IBA961089A	V25P75	85.7143	85.7143	85.7143
C2	Rep1	IBA961089A	V10P90	92.3077	92.3077	92.3077
C2	Rep1	IBA70520	KlasmannTS3	100	92.3077	84.6154
C2	Rep1	IBA70520	Vermiculite	77.7778	66.6667	66.6667
C2	Rep1	IBA70520	LocalPeat	75	75	75
C2	Rep1	IBA70520	K25P75	93.75	87.5	87.5
C2	Rep1	IBA70520	V25P75	85.7143	85.7143	85.7143
C2	Rep1	IBA70520	V10P90	76.9231	76.9231	76.9231
C2	Rep1	IBA980505	KlasmannTS3	92.8571	85.7143	78.5714
C2	Rep1	IBA980505	Vermiculite	76.9231	61.5385	61.5385
C2	Rep1	IBA980505	LocalPeat	72.7273	72.7273	72.7273
C2	Rep1	IBA980505	K25P75	92.8571	92.8571	92.8571
C2	Rep1	IBA980505	V25P75	93.75	93.75	93.75
C2	Rep1	IBA980505	V10P90	92.3077	84.6154	84.6154
C2	Rep2	IBA961089A	KlasmannTS3	100	100	100
C2	Rep2	IBA961089A	Vermiculite	83.3333	66.6667	66.6667
C2	Rep2	IBA961089A	LocalPeat	71.4286	71.4286	71.4286
C2	Rep2	IBA961089A	K25P75	100	100	100
C2	Rep2	IBA961089A	V25P75	86.6667	86.6667	86.6667
C2	Rep2	IBA961089A	V10P90	87.5	81.25	81.25
C2	Rep2	IBA70520	KlasmannTS3	100	100	92.3077
C2	Rep2	IBA70520	Vermiculite	80	80	80
C2	Rep2	IBA70520	LocalPeat	57.1429	57.1429	57.1429
C2	Rep2	IBA70520	K25P75	93.3333	93.3333	93.3333
C2	Rep2	IBA70520	V25P75	86.6667	86.6667	86.6667
C2	Rep2	IBA70520	V10P90	81.8182	72.7273	72.7273
C2	Rep2	IBA980505	KlasmannTS3	100	100	100
C2	Rep2	IBA980505	Vermiculite	58.3333	50	50
C2	Rep2	IBA980505	LocalPeat	80	70	70
C2	Rep2	IBA980505	K25P75	93.75	93.75	93.75
C2	Rep2	IBA980505	V25P75	86.6667	86.6667	86.6667
C2	Rep2	IBA980505	V10P90	85.7143	78.5714	78.5714
C2	Rep3	IBA961089A	KlasmannTS3	100	100	100
C2	Rep3	IBA961089A	Vermiculite	71.4286	57.1429	57.1429
C2	Rep3	IBA961089A	LocalPeat	83.3333	66.6667	66.6667
C2	Rep3	IBA961089A	K25P75	94.1176	94.1176	94.1176
C2	Rep3	IBA961089A	V25P75	87.5	81.25	81.25
C2	Rep3	IBA961089A	V10P90	85.7143	85.7143	85.7143
C2	Rep3	IBA70520	KlasmannTS3	93.3333	86.6667	86.6667
C2	Rep3	IBA70520	Vermiculite	77.7778	66.6667	55.5556
C2	Rep3	IBA70520	LocalPeat	75	62.5	62.5
C2	Rep3	IBA70520	K25P75	100	100	100
C2	Rep3	IBA70520	V25P75	75	75	75
C2	Rep3	IBA70520	V10P90	83.3333	75	75
C2	Rep3	IBA980505	KlasmannTS3	87.5	87.5	87.5
C2	Rep3	IBA980505	Vermiculite	81.8182	81.8182	81.8182
C2	Rep3	IBA980505	LocalPeat	60	60	60
C2	Rep3	IBA980505	K25P75	100	100	100
C2	Rep3	IBA980505	V25P75	87.5	87.5	87.5
C2	Rep3	IBA980505	V10P90	87.5	81.25	81.25
C2	Rep4	IBA961089A	KlasmannTS3	100	93.3333	93.3333
C2	Rep4	IBA961089A	Vermiculite	83.3333	83.3333	83.3333
C2	Rep4	IBA961089A	LocalPeat	100	100	100
C2	Rep4	IBA961089A	K25P75	90.4762	90.4762	90.4762
C2	Rep4	IBA961089A	V25P75	92.8571	92.8571	92.8571
C2	Rep4	IBA961089A	V10P90	84.6154	84.6154	84.6154
C2	Rep4	IBA70520	KlasmannTS3	100	85.7143	78.5714
C2	Rep4	IBA70520	Vermiculite	50	50	50
C2	Rep4	IBA70520	LocalPeat	66.6667	66.6667	66.6667
C2	Rep4	IBA70520	K25P75	94.4444	94.4444	94.4444
C2	Rep4	IBA70520	V25P75	92.8571	92.8571	92.8571
C2	Rep4	IBA70520	V10P90	75	75	62.5
C2	Rep4	IBA980505	KlasmannTS3	92.8571	85.7143	78.5714
C2	Rep4	IBA980505	Vermiculite	80	70	70
C2	Rep4	IBA980505	LocalPeat	77.7778	66.6667	66.6667
C2	Rep4	IBA980505	K25P75	93.3333	93.3333	93.3333
C2	Rep4	IBA980505	V25P75	93.3333	93.3333	93.3333
C2	Rep4	IBA980505	V10P90	85.7143	85.7143	85.7143

## Sheet: Cycle 3
Cycle	Rep	Genotype	Substrate	Surv_W2	Surv_W3	Surv_W4
C3	Rep1	IBA961089A	KlasmannTS3	95.2381	95.2381	95.2381
C3	Rep1	IBA961089A	Vermiculite	75	75	75
C3	Rep1	IBA961089A	LocalPeat	66.6667	66.6667	66.6667
C3	Rep1	IBA961089A	K25P75	96	96	96
C3	Rep1	IBA961089A	V25P75	88.2353	82.3529	82.3529
C3	Rep1	IBA961089A	V10P90	78.9474	78.9474	78.9474
C3	Rep1	IBA70520	KlasmannTS3	94.1176	88.2353	88.2353
C3	Rep1	IBA70520	Vermiculite	70	60	60
C3	Rep1	IBA70520	LocalPeat	71.4286	57.1429	57.1429
C3	Rep1	IBA70520	K25P75	94.1176	88.2353	88.2353
C3	Rep1	IBA70520	V25P75	83.3333	83.3333	83.3333
C3	Rep1	IBA70520	V10P90	78.5714	71.4286	71.4286
C3	Rep1	IBA980505	KlasmannTS3	94.1176	88.2353	82.3529
C3	Rep1	IBA980505	Vermiculite	77.7778	66.6667	66.6667
C3	Rep1	IBA980505	LocalPeat	81.8182	72.7273	72.7273
C3	Rep1	IBA980505	K25P75	94.7368	94.7368	94.7368
C3	Rep1	IBA980505	V25P75	93.75	93.75	93.75
C3	Rep1	IBA980505	V10P90	86.6667	80	80
C3	Rep2	IBA961089A	KlasmannTS3	95	90	90
C3	Rep2	IBA961089A	Vermiculite	83.3333	66.6667	66.6667
C3	Rep2	IBA961089A	LocalPeat	80	80	80
C3	Rep2	IBA961089A	K25P75	100	100	100
C3	Rep2	IBA961089A	V25P75	84.6154	76.9231	76.9231
C3	Rep2	IBA961089A	V10P90	89.4737	84.2105	78.9474
C3	Rep2	IBA70520	KlasmannTS3	95	85	85
C3	Rep2	IBA70520	Vermiculite	77.7778	66.6667	55.5556
C3	Rep2	IBA70520	LocalPeat	80	80	80
C3	Rep2	IBA70520	K25P75	94.4444	94.4444	94.4444
C3	Rep2	IBA70520	V25P75	90	85	85
C3	Rep2	IBA70520	V10P90	83.3333	75	75
C3	Rep2	IBA980505	KlasmannTS3	100	83.3333	83.3333
C3	Rep2	IBA980505	Vermiculite	75	75	75
C3	Rep2	IBA980505	LocalPeat	75	62.5	62.5
C3	Rep2	IBA980505	K25P75	86.3636	86.3636	86.3636
C3	Rep2	IBA980505	V25P75	84.2105	84.2105	84.2105
C3	Rep2	IBA980505	V10P90	84.6154	76.9231	76.9231
C3	Rep3	IBA961089A	KlasmannTS3	92.8571	85.7143	85.7143
C3	Rep3	IBA961089A	Vermiculite	83.3333	83.3333	83.3333
C3	Rep3	IBA961089A	LocalPeat	83.3333	66.6667	66.6667
C3	Rep3	IBA961089A	K25P75	95.6522	95.6522	95.6522
C3	Rep3	IBA961089A	V25P75	89.4737	89.4737	89.4737
C3	Rep3	IBA961089A	V10P90	90	90	90
C3	Rep3	IBA70520	KlasmannTS3	100	84.2105	78.9474
C3	Rep3	IBA70520	Vermiculite	81.8182	81.8182	72.7273
C3	Rep3	IBA70520	LocalPeat	50	50	50
C3	Rep3	IBA70520	K25P75	88.8889	88.8889	88.8889
C3	Rep3	IBA70520	V25P75	88.2353	88.2353	88.2353
C3	Rep3	IBA70520	V10P90	84.6154	76.9231	76.9231
C3	Rep3	IBA980505	KlasmannTS3	90.4762	85.7143	80.9524
C3	Rep3	IBA980505	Vermiculite	84.6154	76.9231	76.9231
C3	Rep3	IBA980505	LocalPeat	71.4286	57.1429	57.1429
C3	Rep3	IBA980505	K25P75	100	100	100
C3	Rep3	IBA980505	V25P75	85.7143	85.7143	85.7143
C3	Rep3	IBA980505	V10P90	85.7143	85.7143	78.5714
C3	Rep4	IBA961089A	KlasmannTS3	100	100	100
C3	Rep4	IBA961089A	Vermiculite	71.4286	71.4286	57.1429
C3	Rep4	IBA961089A	LocalPeat	87.5	87.5	87.5
C3	Rep4	IBA961089A	K25P75	92.5926	92.5926	88.8889
C3	Rep4	IBA961089A	V25P75	93.75	93.75	93.75
C3	Rep4	IBA961089A	V10P90	95	95	95
C3	Rep4	IBA70520	KlasmannTS3	100	93.75	93.75
C3	Rep4	IBA70520	Vermiculite	83.3333	83.3333	66.6667
C3	Rep4	IBA70520	LocalPeat	80	80	80
C3	Rep4	IBA70520	K25P75	95	95	95
C3	Rep4	IBA70520	V25P75	94.4444	94.4444	94.4444
C3	Rep4	IBA70520	V10P90	76.9231	69.2308	69.2308
C3	Rep4	IBA980505	KlasmannTS3	95.4545	86.3636	81.8182
C3	Rep4	IBA980505	Vermiculite	75	66.6667	66.6667
C3	Rep4	IBA980505	LocalPeat	81.8182	81.8182	81.8182
C3	Rep4	IBA980505	K25P75	90	90	90
C3	Rep4	IBA980505	V25P75	94.4444	94.4444	94.4444
C3	Rep4	IBA980505	V10P90	86.6667	86.6667	86.6667
