# Supplementary material for: An alternative Semi-Autotropic Hydroponics (SAH) substrate for cassava rapid propagation: A first study case
Source: PLoS One. 2024 Dec 26;19(12):e0311437. doi: 10.1371/journal.pone.0311437 (PMC11670970; doi:10.1371/journal.pone.0311437)
Supplement: S4 Data — (XLSX) [file pone.0311437.s004.xlsx]

## Sheet: Cycle 1
Cycle	Rep	Genotype	Substrate	Leaf_W2	Leaf_W3	Leaf_W4
C1	1	IBA961089A	KlasmannTS3	2	3.2	5.2
C1	1	IBA961089A	Vermiculite	1.4	3.2	3.2
C1	1	IBA961089A	LocalPeat	1.6	3.4	3.8
C1	1	IBA961089A	K25P75	1	2.8	5.2
C1	1	IBA961089A	V25P75	1.6	3.4	3.6
C1	1	IBA961089A	V10P90	1.4	2.6	4.4
C1	1	IBA70520	KlasmannTS3	2	3.2	4.6
C1	1	IBA70520	Vermiculite	1.8	2.8	3.4
C1	1	IBA70520	LocalPeat	2.6	3	3.2
C1	1	IBA70520	K25P75	1.4	3.2	5.2
C1	1	IBA70520	V25P75	1.8	3.6	4.6
C1	1	IBA70520	V10P90	1.6	3	3.2
C1	1	IBA980505	KlasmannTS3	1	3.2	4.8
C1	1	IBA980505	Vermiculite	1.4	2.4	3.4
C1	1	IBA980505	LocalPeat	1.4	3.2	4.2
C1	1	IBA980505	K25P75	1.2	3.6	5.38
C1	1	IBA980505	V25P75	1.4	3.4	4.4
C1	1	IBA980505	V10P90	1.6	2.8	3.2
C1	2	IBA961089A	KlasmannTS3	2	3.2	4.8
C1	2	IBA961089A	Vermiculite	1.2	3	3.6
C1	2	IBA961089A	LocalPeat	1.6	3.2	3.8
C1	2	IBA961089A	K25P75	1.4	3.4	5
C1	2	IBA961089A	V25P75	1.4	3.2	3.4
C1	2	IBA961089A	V10P90	1.4	3.2	4.2
C1	2	IBA70520	KlasmannTS3	2.2	3.4	4.4
C1	2	IBA70520	Vermiculite	1.2	3	3.8
C1	2	IBA70520	LocalPeat	1.4	3.4	3.2
C1	2	IBA70520	K25P75	1.8	4.2	5.6
C1	2	IBA70520	V25P75	1.6	3.25	3.6
C1	2	IBA70520	V10P90	1.6	3.4	3.4
C1	2	IBA980505	KlasmannTS3	2.2	3.2	4.4
C1	2	IBA980505	Vermiculite	1.2	3.2	3.2
C1	2	IBA980505	LocalPeat	1.6	3.2	3.2
C1	2	IBA980505	K25P75	1.4	3.6	5.4
C1	2	IBA980505	V25P75	1.4	3.8	4.8
C1	2	IBA980505	V10P90	1.4	3.4	3.4
C1	3	IBA961089A	KlasmannTS3	1.8	3	5.5
C1	3	IBA961089A	Vermiculite	1.4	3	3.4
C1	3	IBA961089A	LocalPeat	1.6	3.4	4
C1	3	IBA961089A	K25P75	1.4	3.2	5.4
C1	3	IBA961089A	V25P75	1.4	3.2	4
C1	3	IBA961089A	V10P90	1.8	3.8	3.8
C1	3	IBA70520	KlasmannTS3	1.8	3.6	4.4
C1	3	IBA70520	Vermiculite	1.6	3.4	3.6
C1	3	IBA70520	LocalPeat	1.4	3.4	3.2
C1	3	IBA70520	K25P75	1.6	3.8	5.8
C1	3	IBA70520	V25P75	1.6	2.6	4.2
C1	3	IBA70520	V10P90	1	2.2	3.6
C1	3	IBA980505	KlasmannTS3	2.2	3.4	4.7
C1	3	IBA980505	Vermiculite	1.4	3	3.2
C1	3	IBA980505	LocalPeat	1.6	3.2	3.4
C1	3	IBA980505	K25P75	1.2	3.2	5.2
C1	3	IBA980505	V25P75	2	3.8	4.2
C1	3	IBA980505	V10P90	1.25	2.6	3.4
C1	4	IBA961089A	KlasmannTS3	2.2	3.6	5.6
C1	4	IBA961089A	Vermiculite	1.6	2.2	3.2
C1	4	IBA961089A	LocalPeat	1.8	3.4	3.6
C1	4	IBA961089A	K25P75	1.6	3.4	5
C1	4	IBA961089A	V25P75	1.4	3	4.8
C1	4	IBA961089A	V10P90	1.8	3.8	4
C1	4	IBA70520	KlasmannTS3	2.2	3.4	4.7
C1	4	IBA70520	Vermiculite	2	2.6	3.6
C1	4	IBA70520	LocalPeat	2	3	3.2
C1	4	IBA70520	K25P75	1.8	3.6	5.6
C1	4	IBA70520	V25P75	1.6	2.6	3.8
C1	4	IBA70520	V10P90	1	2.2	3.4
C1	4	IBA980505	KlasmannTS3	1.2	3.6	5.6
C1	4	IBA980505	Vermiculite	1.4	2.6	2.9
C1	4	IBA980505	LocalPeat	1.4	3	3.2
C1	4	IBA980505	K25P75	1.4	3.6	5.6
C1	4	IBA980505	V25P75	2.2	3.8	4.4
C1	4	IBA980505	V10P90	1.2	2.4	3.2

## Sheet: Cycle 2
Cycle	Rep	Genotype	Substrate	Leaf_W2	Leaf_W3	Leaf_W4
C2	Rep1	IBA961089A	KlasmannTS3	2.4	3.2	6.2
C2	Rep1	IBA961089A	Vermiculite	1.6	3	3.6
C2	Rep1	IBA961089A	LocalPeat	1.6	3.2	3.6
C2	Rep1	IBA961089A	K25P75	2.2	3.8	5.9
C2	Rep1	IBA961089A	V25P75	1.8	3.4	3.8
C2	Rep1	IBA961089A	V10P90	1.8	2.8	4.8
C2	Rep1	IBA70520	KlasmannTS3	2.2	3.2	3.6
C2	Rep1	IBA70520	Vermiculite	1.6	3	3.8
C2	Rep1	IBA70520	LocalPeat	2.4	2.8	3.2
C2	Rep1	IBA70520	K25P75	1.8	3.6	4.8
C2	Rep1	IBA70520	V25P75	1.8	3.8	4.8
C2	Rep1	IBA70520	V10P90	1.8	3.4	4.2
C2	Rep1	IBA980505	KlasmannTS3	2.2	3.4	4.7
C2	Rep1	IBA980505	Vermiculite	1.6	3	3.8
C2	Rep1	IBA980505	LocalPeat	2.2	3.4	4.6
C2	Rep1	IBA980505	K25P75	3	4.4	6.3
C2	Rep1	IBA980505	V25P75	1.8	3.2	4.6
C2	Rep1	IBA980505	V10P90	1.8	3	3.8
C2	Rep2	IBA961089A	KlasmannTS3	2	3.2	6.2
C2	Rep2	IBA961089A	Vermiculite	1.2	3.2	4.2
C2	Rep2	IBA961089A	LocalPeat	1.8	3	4.2
C2	Rep2	IBA961089A	K25P75	1.6	3.6	4.2
C2	Rep2	IBA961089A	V25P75	1.6	3.2	3.6
C2	Rep2	IBA961089A	V10P90	1.4	3.4	3.8
C2	Rep2	IBA70520	KlasmannTS3	2	3.4	4.2
C2	Rep2	IBA70520	Vermiculite	1.4	3.2	3.6
C2	Rep2	IBA70520	LocalPeat	1.4	3	3.4
C2	Rep2	IBA70520	K25P75	1.8	4	4.7
C2	Rep2	IBA70520	V25P75	1.6	3.2	4.2
C2	Rep2	IBA70520	V10P90	1.6	3.4	3.8
C2	Rep2	IBA980505	KlasmannTS3	2.2	3.2	4.2
C2	Rep2	IBA980505	Vermiculite	1.2	3.2	3.8
C2	Rep2	IBA980505	LocalPeat	1.6	3.2	3.8
C2	Rep2	IBA980505	K25P75	1.6	4.2	6.4
C2	Rep2	IBA980505	V25P75	1.6	3.6	5.2
C2	Rep2	IBA980505	V10P90	1.4	3	3.2
C2	Rep3	IBA961089A	KlasmannTS3	1.8	3	6.4
C2	Rep3	IBA961089A	Vermiculite	1.4	3	3.8
C2	Rep3	IBA961089A	LocalPeat	1.4	3.2	3.6
C2	Rep3	IBA961089A	K25P75	1.6	3.6	4.8
C2	Rep3	IBA961089A	V25P75	1.4	3.6	4.2
C2	Rep3	IBA961089A	V10P90	1.8	3.8	4.2
C2	Rep3	IBA70520	KlasmannTS3	2.2	3.6	3.8
C2	Rep3	IBA70520	Vermiculite	1.6	3.2	3.8
C2	Rep3	IBA70520	LocalPeat	1.4	3.4	3.8
C2	Rep3	IBA70520	K25P75	1.8	3.6	4.4
C2	Rep3	IBA70520	V25P75	1.6	2.8	3.8
C2	Rep3	IBA70520	V10P90	1.2	2.4	3.4
C2	Rep3	IBA980505	KlasmannTS3	2.6	3.8	4.2
C2	Rep3	IBA980505	Vermiculite	1.6	3	3.2
C2	Rep3	IBA980505	LocalPeat	1.6	3.2	3.8
C2	Rep3	IBA980505	K25P75	1.2	3.2	6.2
C2	Rep3	IBA980505	V25P75	2	3.6	4.8
C2	Rep3	IBA980505	V10P90	1.2	2.6	3.4
C2	Rep4	IBA961089A	KlasmannTS3	2.2	4.6	5.5
C2	Rep4	IBA961089A	Vermiculite	1.6	2.2	3.4
C2	Rep4	IBA961089A	LocalPeat	1.6	2.8	3.4
C2	Rep4	IBA961089A	K25P75	1.8	3.8	5.3
C2	Rep4	IBA961089A	V25P75	1.6	3.2	3.8
C2	Rep4	IBA961089A	V10P90	2	3.6	4.4
C2	Rep4	IBA70520	KlasmannTS3	2.4	4.4	4.2
C2	Rep4	IBA70520	Vermiculite	2	2.4	3.4
C2	Rep4	IBA70520	LocalPeat	2	2.2	3.8
C2	Rep4	IBA70520	K25P75	2	3.4	4.8
C2	Rep4	IBA70520	V25P75	1.6	2.8	3.8
C2	Rep4	IBA70520	V10P90	2.2	2.6	3.2
C2	Rep4	IBA980505	KlasmannTS3	3.2	4.6	5.2
C2	Rep4	IBA980505	Vermiculite	1.4	2.6	3.2
C2	Rep4	IBA980505	LocalPeat	1.4	2.8	3.6
C2	Rep4	IBA980505	K25P75	2.4	4.6	6.4
C2	Rep4	IBA980505	V25P75	2.2	3.8	5.2
C2	Rep4	IBA980505	V10P90	1.2	2.6	3.2

## Sheet: Sheet3
Cycle	Rep	Genotype	Substrate	Leaf_W2	Leaf_W3	Leaf_W4
C3	Rep1	IBA961089A	KlasmannTS3	2.6	4.2	6
C3	Rep1	IBA961089A	Vermiculite	1.4	3.2	4.2
C3	Rep1	IBA961089A	LocalPeat	1.8	3.2	3.8
C3	Rep1	IBA961089A	K25P75	2.2	4.2	5
C3	Rep1	IBA961089A	V25P75	1.8	3.6	4.2
C3	Rep1	IBA961089A	V10P90	1.8	3	4.2
C3	Rep1	IBA70520	KlasmannTS3	2.2	3.2	3.2
C3	Rep1	IBA70520	Vermiculite	1.6	3	3.4
C3	Rep1	IBA70520	LocalPeat	2.4	2.8	3
C3	Rep1	IBA70520	K25P75	1.8	3.6	4.6
C3	Rep1	IBA70520	V25P75	1.8	3.8	4.2
C3	Rep1	IBA70520	V10P90	2	3.4	3.8
C3	Rep1	IBA980505	KlasmannTS3	2.4	3.6	4.2
C3	Rep1	IBA980505	Vermiculite	1.6	3.4	3.8
C3	Rep1	IBA980505	LocalPeat	2.2	3.8	4.2
C3	Rep1	IBA980505	K25P75	3	4.8	6.2
C3	Rep1	IBA980505	V25P75	1.8	3.4	4.2
C3	Rep1	IBA980505	V10P90	2	3	3.2
C3	Rep2	IBA961089A	KlasmannTS3	2.2	4.2	5.6
C3	Rep2	IBA961089A	Vermiculite	1.4	3.2	4.2
C3	Rep2	IBA961089A	LocalPeat	1.8	3	3.8
C3	Rep2	IBA961089A	K25P75	1.8	3.8	4.2
C3	Rep2	IBA961089A	V25P75	1.8	3.2	3.01
C3	Rep2	IBA961089A	V10P90	1.4	3.2	3.8
C3	Rep2	IBA70520	KlasmannTS3	2.6	3.8	4.2
C3	Rep2	IBA70520	Vermiculite	2.2	3	3.2
C3	Rep2	IBA70520	LocalPeat	1.6	3	3.2
C3	Rep2	IBA70520	K25P75	1.8	4.2	4.4
C3	Rep2	IBA70520	V25P75	1.8	3	3.8
C3	Rep2	IBA70520	V10P90	1.6	3.4	4.2
C3	Rep2	IBA980505	KlasmannTS3	2.8	4.8	5.2
C3	Rep2	IBA980505	Vermiculite	1.4	3.2	3.8
C3	Rep2	IBA980505	LocalPeat	1.6	3.2	4.2
C3	Rep2	IBA980505	K25P75	1.8	4.6	5.9
C3	Rep2	IBA980505	V25P75	1.6	3.6	4.7
C3	Rep2	IBA980505	V10P90	1.6	3	3.2
C3	Rep3	IBA961089A	KlasmannTS3	2.8	4.6	5.2
C3	Rep3	IBA961089A	Vermiculite	1.4	3	4.2
C3	Rep3	IBA961089A	LocalPeat	1.8	3.2	3.8
C3	Rep3	IBA961089A	K25P75	1.6	3.8	4.8
C3	Rep3	IBA961089A	V25P75	1.6	3.6	3.8
C3	Rep3	IBA961089A	V10P90	1.8	4.2	4
C3	Rep3	IBA70520	KlasmannTS3	2.8	3.6	3.8
C3	Rep3	IBA70520	Vermiculite	1.6	3.2	3.6
C3	Rep3	IBA70520	LocalPeat	1.4	3.4	3.8
C3	Rep3	IBA70520	K25P75	2.2	3.8	4.4
C3	Rep3	IBA70520	V25P75	1.6	3.8	4.2
C3	Rep3	IBA70520	V10P90	1.2	2.8	3.6
C3	Rep3	IBA980505	KlasmannTS3	2.6	4	4.2
C3	Rep3	IBA980505	Vermiculite	1.6	3	3.4
C3	Rep3	IBA980505	LocalPeat	1.6	3.6	3.8
C3	Rep3	IBA980505	K25P75	1.4	4.4	5.9
C3	Rep3	IBA980505	V25P75	2.2	3.4	4.8
C3	Rep3	IBA980505	V10P90	1.4	2.8	3.4
C3	Rep4	IBA961089A	KlasmannTS3	2.2	4.8	5.6
C3	Rep4	IBA961089A	Vermiculite	1.6	2.6	4.4
C3	Rep4	IBA961089A	LocalPeat	1.6	2.8	3.2
C3	Rep4	IBA961089A	K25P75	2.2	3.4	3.8
C3	Rep4	IBA961089A	V25P75	1.6	3.4	4.2
C3	Rep4	IBA961089A	V10P90	2.2	3.6	3.8
C3	Rep4	IBA70520	KlasmannTS3	2.8	4.4	4.02
C3	Rep4	IBA70520	Vermiculite	2	2.6	3.2
C3	Rep4	IBA70520	LocalPeat	2	2.8	3.6
C3	Rep4	IBA70520	K25P75	2.2	4.2	4.6
C3	Rep4	IBA70520	V25P75	1.8	3.2	4.2
C3	Rep4	IBA70520	V10P90	2.2	2.6	3.6
C3	Rep4	IBA980505	KlasmannTS3	3.2	5.2	5.4
C3	Rep4	IBA980505	Vermiculite	1.4	2.8	3.2
C3	Rep4	IBA980505	LocalPeat	1.4	2.6	3.8
C3	Rep4	IBA980505	K25P75	2.4	4.4	6.4
C3	Rep4	IBA980505	V25P75	2.4	3	3.2
C3	Rep4	IBA980505	V10P90	1.2	2.8	3.2
