# Supplementary material for: An alternative Semi-Autotropic Hydroponics (SAH) substrate for cassava rapid propagation: A first study case
Source: PLoS One. 2024 Dec 26;19(12):e0311437. doi: 10.1371/journal.pone.0311437 (PMC11670970; doi:10.1371/journal.pone.0311437)
Supplement: S5 Data — (XLSX) [file pone.0311437.s005.xlsx]

## Sheet: Cycle 1
Cycle	Rep	Variety	Substrate	Intern_W2	Intern_W3	Intern_W4
C1	Rep1	961089A	KlasmannTS3	0.8	4.2	6.28
C1	Rep1	961089A	Vermiculite	0.8	1.8	2.6
C1	Rep1	961089A	LocalPeat	0.6	2.4	4.4
C1	Rep1	961089A	K25P75	0.8	3.2	5.4
C1	Rep1	961089A	V25P75	0.2	1.6	2.8
C1	Rep1	961089A	V10P90	0.4	1.4	3.2
C1	Rep1	70520	KlasmannTS3	1.2	3.8	4.2
C1	Rep1	70520	Vermiculite	0.6	2	2.8
C1	Rep1	70520	LocalPeat	1.6	3	3.4
C1	Rep1	70520	K25P75	0.6	3.4	4.4
C1	Rep1	70520	V25P75	0.6	2.4	3.4
C1	Rep1	70520	V10P90	0.6	1.6	2.8
C1	Rep1	980505	KlasmannTS3	0.6	4.8	5.6
C1	Rep1	980505	Vermiculite	0.6	1.6	2.8
C1	Rep1	980505	LocalPeat	0.2	2.6	3.2
C1	Rep1	980505	K25P75	0.6	3.2	4.8
C1	Rep1	980505	V25P75	0.4	2.8	3.6
C1	Rep1	980505	V10P90	0.4	2.4	2.4
C1	Rep2	961089A	KlasmannTS3	0.8	5.2	7.4
C1	Rep2	961089A	Vermiculite	0.8	1.8	3.28
C1	Rep2	961089A	LocalPeat	1.2	2.4	4.2
C1	Rep2	961089A	K25P75	1.2	3.4	5.8
C1	Rep2	961089A	V25P75	0.8	2.8	3.2
C1	Rep2	961089A	V10P90	0.4	2.4	2.6
C1	Rep2	70520	KlasmannTS3	1.6	3.4	4.6
C1	Rep2	70520	Vermiculite	0.6	2	2.8
C1	Rep2	70520	LocalPeat	1.6	2.4	2.8
C1	Rep2	70520	K25P75	1.2	3.4	3.8
C1	Rep2	70520	V25P75	0.6	2.4	3
C1	Rep2	70520	V10P90	0.4	2.2	3.4
C1	Rep2	980505	KlasmannTS3	0.6	4.8	4.8
C1	Rep2	980505	Vermiculite	0.4	1.8	3.4
C1	Rep2	980505	LocalPeat	0.2	2.4	2.8
C1	Rep2	980505	K25P75	0.6	2.2	4.8
C1	Rep2	980505	V25P75	0.8	3.2	3.4
C1	Rep2	980505	V10P90	0.4	2.8	3
C1	Rep3	961089A	KlasmannTS3	2.2	4.2	5.8
C1	Rep3	961089A	Vermiculite	0.6	1.8	3.4
C1	Rep3	961089A	LocalPeat	1	2.4	3.8
C1	Rep3	961089A	K25P75	2.2	3.2	4.2
C1	Rep3	961089A	V25P75	1	2.6	3.8
C1	Rep3	961089A	V10P90	0.6	1.8	3.2
C1	Rep3	70520	KlasmannTS3	1.2	3.8	4.2
C1	Rep3	70520	Vermiculite	0.6	2	3.6
C1	Rep3	70520	LocalPeat	1.6	3	3.2
C1	Rep3	70520	K25P75	0.6	2.6	3.8
C1	Rep3	70520	V25P75	0.8	2.2	3.2
C1	Rep3	70520	V10P90	0.4	1.8	2.8
C1	Rep3	980505	KlasmannTS3	1.8	4.2	4.8
C1	Rep3	980505	Vermiculite	0.6	1.6	3.4
C1	Rep3	980505	LocalPeat	0.2	2.6	2.8
C1	Rep3	980505	K25P75	1.2	2.4	4.8
C1	Rep3	980505	V25P75	1.2	3	3.2
C1	Rep3	980505	V10P90	0.8	1.8	2.8
C1	Rep4	961089A	KlasmannTS3	3.8	5.2	7.4
C1	Rep4	961089A	Vermiculite	0.8	2.2	3.2
C1	Rep4	961089A	LocalPeat	1	2.6	3.8
C1	Rep4	961089A	K25P75	2.8	3.8	4.6
C1	Rep4	961089A	V25P75	0.8	1.6	2.6
C1	Rep4	961089A	V10P90	0.8	1.8	3.4
C1	Rep4	70520	KlasmannTS3	2.2	3.8	4.8
C1	Rep4	70520	Vermiculite	0.6	2.2	2.6
C1	Rep4	70520	LocalPeat	1.2	3	3.2
C1	Rep4	70520	K25P75	0.8	3.2	3.8
C1	Rep4	70520	V25P75	0.8	2.4	3.2
C1	Rep4	70520	V10P90	0.6	2.2	2.6
C1	Rep4	980505	KlasmannTS3	3.6	4.8	5.2
C1	Rep4	980505	Vermiculite	0.4	1.8	2.8
C1	Rep4	980505	LocalPeat	0.2	2.2	2.6
C1	Rep4	980505	K25P75	1.2	3.4	4.8
C1	Rep4	980505	V25P75	0.8	2.8	3.4
C1	Rep4	980505	V10P90	0.8	2.4	3.2

## Sheet: Cycle 2
Cycle	Rep	Variety	Substrate	Intern_W2	Intern_W3	Intern_W4
C2	Rep1	961089A	KlasmannTS3	1.4	5.2	6.23
C2	Rep1	961089A	Vermiculite	0.8	1.8	3.2
C2	Rep1	961089A	LocalPeat	0.8	2.4	2.4
C2	Rep1	961089A	K25P75	1.2	3.8	5.2
C2	Rep1	961089A	V25P75	0.8	2.8	4.2
C2	Rep1	961089A	V10P90	0.8	3.2	4
C2	Rep1	70520	KlasmannTS3	1.4	3.2	3.8
C2	Rep1	70520	Vermiculite	0.6	2	2.2
C2	Rep1	70520	LocalPeat	0.8	3	3.2
C2	Rep1	70520	K25P75	0.8	3.4	4.6
C2	Rep1	70520	V25P75	0.6	2.6	3.2
C2	Rep1	70520	V10P90	0.8	1.6	2.8
C2	Rep1	980505	KlasmannTS3	3.2	4.2	5.4
C2	Rep1	980505	Vermiculite	0.6	1.6	3.2
C2	Rep1	980505	LocalPeat	0.6	1.8	2
C2	Rep1	980505	K25P75	0.8	3.4	4.2
C2	Rep1	980505	V25P75	0.6	2.8	3.2
C2	Rep1	980505	V10P90	0.8	2.4	2.8
C2	Rep2	961089A	KlasmannTS3	4.8	5.2	7.2
C2	Rep2	961089A	Vermiculite	0.6	1.8	3
C2	Rep2	961089A	LocalPeat	1	2.2	3.8
C2	Rep2	961089A	K25P75	3	3.8	4.8
C2	Rep2	961089A	V25P75	1.8	2.8	3.6
C2	Rep2	961089A	V10P90	1.2	2.6	3.8
C2	Rep2	70520	KlasmannTS3	1.6	3.6	4.2
C2	Rep2	70520	Vermiculite	0.6	2	2.2
C2	Rep2	70520	LocalPeat	1.6	2.2	2.8
C2	Rep2	70520	K25P75	1.4	3.4	3.8
C2	Rep2	70520	V25P75	0.8	2.4	3
C2	Rep2	70520	V10P90	1.2	2.4	3.2
C2	Rep2	980505	KlasmannTS3	3.4	5.2	5.3
C2	Rep2	980505	Vermiculite	0.6	2	2.8
C2	Rep2	980505	LocalPeat	0.8	1.8	2.2
C2	Rep2	980505	K25P75	2.6	2.8	3.8
C2	Rep2	980505	V25P75	1.8	2.8	3.4
C2	Rep2	980505	V10P90	1.4	2.4	2.6
C2	Rep3	961089A	KlasmannTS3	4.4	6.4	8.2
C2	Rep3	961089A	Vermiculite	0.8	2.2	3.4
C2	Rep3	961089A	LocalPeat	1.2	2.4	3.8
C2	Rep3	961089A	K25P75	3.2	4.2	4.8
C2	Rep3	961089A	V25P75	1.8	3.4	4.2
C2	Rep3	961089A	V10P90	2.2	3.2	4.2
C2	Rep3	70520	KlasmannTS3	2.4	3.8	4.8
C2	Rep3	70520	Vermiculite	0.8	1.8	2.2
C2	Rep3	70520	LocalPeat	1.6	1.8	2.2
C2	Rep3	70520	K25P75	1.8	3.2	4.2
C2	Rep3	70520	V25P75	1.2	2.8	3.4
C2	Rep3	70520	V10P90	0.8	1.8	2.6
C2	Rep3	980505	KlasmannTS3	2.8	4.4	4.8
C2	Rep3	980505	Vermiculite	0.6	1.8	3.2
C2	Rep3	980505	LocalPeat	1.2	2	2.2
C2	Rep3	980505	K25P75	1.6	3.2	4.4
C2	Rep3	980505	V25P75	1.4	3	3.6
C2	Rep3	980505	V10P90	0.8	1.8	2.2
C2	Rep4	961089A	KlasmannTS3	4.2	6.2	7.2
C2	Rep4	961089A	Vermiculite	1.8	2.4	2.8
C2	Rep4	961089A	LocalPeat	1.2	2.6	3.2
C2	Rep4	961089A	K25P75	3.2	4.4	5.4
C2	Rep4	961089A	V25P75	2.4	3.6	3.8
C2	Rep4	961089A	V10P90	1.2	2.8	3.8
C2	Rep4	70520	KlasmannTS3	2.4	3.2	3.6
C2	Rep4	70520	Vermiculite	0.8	1.6	1.8
C2	Rep4	70520	LocalPeat	0.4	1.8	2.2
C2	Rep4	70520	K25P75	2	2.8	3.2
C2	Rep4	70520	V25P75	1.8	2.4	2.8
C2	Rep4	70520	V10P90	0.8	2.2	2.8
C2	Rep4	980505	KlasmannTS3	3.4	4.8	5.2
C2	Rep4	980505	Vermiculite	0.8	2	2.8
C2	Rep4	980505	LocalPeat	0.4	4	2.2
C2	Rep4	980505	K25P75	1.2	3.6	4.2
C2	Rep4	980505	V25P75	0.8	2.8	3.2
C2	Rep4	980505	V10P90	0.8	2.2	2.8

## Sheet: Cycle 3
Cycle	Rep	Variety	Substrate	Intern_W2	Intern_W3	Intern_W4
C3	Rep1	961089A	KlasmannTS3	2.4	4.4	6.2
C3	Rep1	961089A	Vermiculite	0.8	1.6	2.6
C3	Rep1	961089A	LocalPeat	0.6	2.4	3.2
C3	Rep1	961089A	K25P75	1.8	3.8	5.2
C3	Rep1	961089A	V25P75	1.2	2.6	4.2
C3	Rep1	961089A	V10P90	1.2	3.2	4.2
C3	Rep1	70520	KlasmannTS3	2.2	3.4	4.2
C3	Rep1	70520	Vermiculite	0.4	2	2.2
C3	Rep1	70520	LocalPeat	0.6	1.8	3
C3	Rep1	70520	K25P75	2	3.2	3.8
C3	Rep1	70520	V25P75	1.2	2.6	3.4
C3	Rep1	70520	V10P90	0.8	1.8	3.2
C3	Rep1	980505	KlasmannTS3	3.2	4.4	5.4
C3	Rep1	980505	Vermiculite	1.2	1.8	2.8
C3	Rep1	980505	LocalPeat	0.8	1.8	2.2
C3	Rep1	980505	K25P75	2.8	3.6	3.8
C3	Rep1	980505	V25P75	2.2	2.8	3.2
C3	Rep1	980505	V10P90	0.8	2.8	3.2
C3	Rep2	961089A	KlasmannTS3	4.6	5.6	6.8
C3	Rep2	961089A	Vermiculite	0.8	2.2	3.2
C3	Rep2	961089A	LocalPeat	1.2	2.4	3.6
C3	Rep2	961089A	K25P75	3.2	3.6	4.8
C3	Rep2	961089A	V25P75	2.2	3	3.4
C3	Rep2	961089A	V10P90	1.2	2.6	4.6
C3	Rep2	70520	KlasmannTS3	1.6	3.2	4.6
C3	Rep2	70520	Vermiculite	0.8	1.6	1.8
C3	Rep2	70520	LocalPeat	1.8	2.4	3.2
C3	Rep2	70520	K25P75	1.4	3.4	4.2
C3	Rep2	70520	V25P75	0.8	2.6	3.4
C3	Rep2	70520	V10P90	1.2	2.4	2.8
C3	Rep2	980505	KlasmannTS3	2.8	3.2	3.8
C3	Rep2	980505	Vermiculite	1.2	2	2.6
C3	Rep2	980505	LocalPeat	0.6	1.8	2
C3	Rep2	980505	K25P75	2.6	3.4	4.2
C3	Rep2	980505	V25P75	2	3.2	3.4
C3	Rep2	980505	V10P90	1.4	2.6	2.8
C3	Rep3	961089A	KlasmannTS3	5.4	6.2	8.2
C3	Rep3	961089A	Vermiculite	1.2	2.2	2.8
C3	Rep3	961089A	LocalPeat	1.4	2.4	2.8
C3	Rep3	961089A	K25P75	3.2	4.4	5.6
C3	Rep3	961089A	V25P75	2	3.6	4.2
C3	Rep3	961089A	V10P90	2.2	3.4	3.8
C3	Rep3	70520	KlasmannTS3	2.2	3.6	4.4
C3	Rep3	70520	Vermiculite	0.6	1.6	1.8
C3	Rep3	70520	LocalPeat	1.6	2.2	3.4
C3	Rep3	70520	K25P75	1.8	3	3.8
C3	Rep3	70520	V25P75	1.4	2.8	3.2
C3	Rep3	70520	V10P90	1.8	2.2	2.4
C3	Rep3	980505	KlasmannTS3	2.6	3.8	4.6
C3	Rep3	980505	Vermiculite	0.8	2	3.4
C3	Rep3	980505	LocalPeat	1	2.2	2.4
C3	Rep3	980505	K25P75	1.8	3.2	4.6
C3	Rep3	980505	V25P75	1.6	3	3.2
C3	Rep3	980505	V10P90	1.2	1.6	2.6
C3	Rep4	961089A	KlasmannTS3	4.2	4.8	6.2
C3	Rep4	961089A	Vermiculite	1.8	2	2.2
C3	Rep4	961089A	LocalPeat	1.4	2.8	3.2
C3	Rep4	961089A	K25P75	3.4	3.8	4.8
C3	Rep4	961089A	V25P75	2.2	3.6	4.2
C3	Rep4	961089A	V10P90	1.6	3.2	4.2
C3	Rep4	70520	KlasmannTS3	3.4	4.2	4.6
C3	Rep4	70520	Vermiculite	0.8	1.8	2.2
C3	Rep4	70520	LocalPeat	0.8	2.6	3.4
C3	Rep4	70520	K25P75	2.2	3.2	3.8
C3	Rep4	70520	V25P75	2	2.4	2.8
C3	Rep4	70520	V10P90	1.2	2.2	2.6
C3	Rep4	980505	KlasmannTS3	3.2	3.8	4.8
C3	Rep4	980505	Vermiculite	1.2	2	2.2
C3	Rep4	980505	LocalPeat	0.8	1.6	2.2
C3	Rep4	980505	K25P75	1.2	2.8	3.6
C3	Rep4	980505	V25P75	0.8	2.6	3.2
C3	Rep4	980505	V10P90	1.4	2.2	2.2
