# Supplementary material for: An alternative Semi-Autotropic Hydroponics (SAH) substrate for cassava rapid propagation: A first study case
Source: PLoS One. 2024 Dec 26;19(12):e0311437. doi: 10.1371/journal.pone.0311437 (PMC11670970; doi:10.1371/journal.pone.0311437)
Supplement: S6 Data — (XLSX) [file pone.0311437.s006.xlsx]

## Sheet: Cycle 1
Cycle	Rep	Genotype	Substrate	Chloro_W2	Chloro_W3	Chloro_W4
C1	Rep1	IBA961089A	KlasmannTS3	16.825	22.06	17.02
C1	Rep1	IBA961089A	Vermiculite	12.22	15.32	15.27
C1	Rep1	IBA961089A	LocalPeat	22.16	21.8	29.36
C1	Rep1	IBA961089A	K25P75	27.48	24.88	25
C1	Rep1	IBA961089A	V25P75	21.9	20.12	24.12
C1	Rep1	IBA961089A	V10P90	24.56	22.52	26.84
C1	Rep1	IBA70520	KlasmannTS3	14.88	23.56	16.58
C1	Rep1	IBA70520	Vermiculite	10.72	14.24	18
C1	Rep1	IBA70520	LocalPeat	18.1667	19.7667	21.38
C1	Rep1	IBA70520	K25P75	23	22.54	23.28
C1	Rep1	IBA70520	V25P75	18.06	20.72	25.3
C1	Rep1	IBA70520	V10P90	22.62	19.02	22.74
C1	Rep1	IBA980505	KlasmannTS3	19.34	20.86	17.64
C1	Rep1	IBA980505	Vermiculite	12.46	15.38	16.34
C1	Rep1	IBA980505	LocalPeat	21.58	21.92	29
C1	Rep1	IBA980505	K25P75	25.58	22.52	26.24
C1	Rep1	IBA980505	V25P75	17.16	19.28	21.39
C1	Rep1	IBA980505	V10P90	16.58	17.6	19.8
C1	Rep2	IBA961089A	KlasmannTS3	16.825	16.99	22.06
C1	Rep2	IBA961089A	Vermiculite	13.35	14.6	14.58
C1	Rep2	IBA961089A	LocalPeat	20.16	22.4	30.54
C1	Rep2	IBA961089A	K25P75	29.7	28.06	28.96
C1	Rep2	IBA961089A	V25P75	17.44	19.6	24.4
C1	Rep2	IBA961089A	V10P90	26.32	23.88	29.26
C1	Rep2	IBA70520	KlasmannTS3	16.825	18.55	17.38
C1	Rep2	IBA70520	Vermiculite	12.22	15.32	16.96
C1	Rep2	IBA70520	LocalPeat	22.13	22.14	22.86
C1	Rep2	IBA70520	K25P75	17.76	20.8	25.3
C1	Rep2	IBA70520	V25P75	14.625	21.625	21.74
C1	Rep2	IBA70520	V10P90	17.9	21.12	24.8
C1	Rep2	IBA980505	KlasmannTS3	15.34	21.64	22.24
C1	Rep2	IBA980505	Vermiculite	13.24	15.21	15.58
C1	Rep2	IBA980505	LocalPeat	23.14	24.32	26.17
C1	Rep2	IBA980505	K25P75	24.34	22.1	28.22
C1	Rep2	IBA980505	V25P75	17.72	21.62	25.62
C1	Rep2	IBA980505	V10P90	19.9	17.8	23.4
C1	Rep3	IBA961089A	KlasmannTS3	17.22	20.18	16.12
C1	Rep3	IBA961089A	Vermiculite	13.44	16.11	16.27
C1	Rep3	IBA961089A	LocalPeat	22.3	25.41	27.19
C1	Rep3	IBA961089A	K25P75	30.26	22.88	25.54
C1	Rep3	IBA961089A	V25P75	22.42	20.44	24.5
C1	Rep3	IBA961089A	V10P90	23.8	22.06	25.6
C1	Rep3	IBA70520	KlasmannTS3	17.21	18.49	18.64
C1	Rep3	IBA70520	Vermiculite	14.41	16.17	16.88
C1	Rep3	IBA70520	LocalPeat	19.98	20.74	21.1
C1	Rep3	IBA70520	K25P75	21.06	21.08	21.5
C1	Rep3	IBA70520	V25P75	16.62	16.86	19.32
C1	Rep3	IBA70520	V10P90	21.02	21.26	21.06
C1	Rep3	IBA980505	KlasmannTS3	15.66	16.38	17.39
C1	Rep3	IBA980505	Vermiculite	14.37	15.88	16.18
C1	Rep3	IBA980505	LocalPeat	24.36	27.8	29.28
C1	Rep3	IBA980505	K25P75	27.66	25.98	28.62
C1	Rep3	IBA980505	V25P75	21.26	20.44	23.3
C1	Rep3	IBA980505	V10P90	24.325	21.5	23.56
C1	Rep4	IBA961089A	KlasmannTS3	14.86	15.72	15.59
C1	Rep4	IBA961089A	Vermiculite	13.2	13.35	14.12
C1	Rep4	IBA961089A	LocalPeat	25.4	28.7	30.16
C1	Rep4	IBA961089A	K25P75	24.73	26.07	27.46
C1	Rep4	IBA961089A	V25P75	24.66	27.62	29.62
C1	Rep4	IBA961089A	V10P90	25.63	26.14	26.26
C1	Rep4	IBA70520	KlasmannTS3	15.3	16.12	17.8
C1	Rep4	IBA70520	Vermiculite	14.23	15.44	16.8
C1	Rep4	IBA70520	LocalPeat	17.14	19.68	20.92
C1	Rep4	IBA70520	K25P75	19.22	21.41	22.54
C1	Rep4	IBA70520	V25P75	16.55	17.34	18.02
C1	Rep4	IBA70520	V10P90	18.33	19.17	21.04
C1	Rep4	IBA980505	KlasmannTS3	16.34	16.89	20.17
C1	Rep4	IBA980505	Vermiculite	13.26	14.67	15.53
C1	Rep4	IBA980505	LocalPeat	25.62	28.5	27.83
C1	Rep4	IBA980505	K25P75	26.44	29.64	28.36
C1	Rep4	IBA980505	V25P75	27.88	25.33	26.7
C1	Rep4	IBA980505	V10P90	25.96	27.9	26.08

## Sheet: Cycle 2
Cycle	Rep	Genotype	Substrate	Chloro_W2	Chloro_W3	Chloro_W4
C2	Rep1	IBA961089A	KlasmannTS3	17.3	17.6	18.29
C2	Rep1	IBA961089A	Vermiculite	15.5	14.3	15.32
C2	Rep1	IBA961089A	LocalPeat	24.7	29.8	31.02
C2	Rep1	IBA961089A	K25P75	24.38	25.6	27.75
C2	Rep1	IBA961089A	V25P75	23.4	24.36	25.07
C2	Rep1	IBA961089A	V10P90	24.8	25.8	26.72
C2	Rep1	IBA70520	KlasmannTS3	14	17.5	17.63
C2	Rep1	IBA70520	Vermiculite	16.4	20.4	20.01
C2	Rep1	IBA70520	LocalPeat	20.9	21.4	22.32
C2	Rep1	IBA70520	K25P75	21.6	22.6	24.21
C2	Rep1	IBA70520	V25P75	18.4	20.3	21.75
C2	Rep1	IBA70520	V10P90	21.6	22.2	23.41
C2	Rep1	IBA980505	KlasmannTS3	19.6	19.3	18.36
C2	Rep1	IBA980505	Vermiculite	15.8	16.6	17.09
C2	Rep1	IBA980505	LocalPeat	23	24.3	26.94
C2	Rep1	IBA980505	K25P75	24.3	26	27.41
C2	Rep1	IBA980505	V25P75	20.8	22.31	23.71
C2	Rep1	IBA980505	V10P90	19.19	20.6	20.18
C2	Rep2	IBA961089A	KlasmannTS3	16.3	17.4	18.2
C2	Rep2	IBA961089A	Vermiculite	14.3	15.5	15.38
C2	Rep2	IBA961089A	LocalPeat	26.8	29.14	30.18
C2	Rep2	IBA961089A	K25P75	29.7	29.6	29.86
C2	Rep2	IBA961089A	V25P75	26.7	23.9	29.6
C2	Rep2	IBA961089A	V10P90	22.4	23.6	25
C2	Rep2	IBA70520	KlasmannTS3	16.2	19.6	18.45
C2	Rep2	IBA70520	Vermiculite	16.4	18.6	19.12
C2	Rep2	IBA70520	LocalPeat	23.1	27.06	28
C2	Rep2	IBA70520	K25P75	20.89	23.4	24.12
C2	Rep2	IBA70520	V25P75	18.8	19.63	20.46
C2	Rep2	IBA70520	V10P90	20.48	21.54	22.38
C2	Rep2	IBA980505	KlasmannTS3	18.9	20.64	21.02
C2	Rep2	IBA980505	Vermiculite	14.5	15.36	16.18
C2	Rep2	IBA980505	LocalPeat	24.9	25.37	27.16
C2	Rep2	IBA980505	K25P75	23.8	24.6	26.34
C2	Rep2	IBA980505	V25P75	20.7	25.9	26.48
C2	Rep2	IBA980505	V10P90	19.88	21.8	22.32
C2	Rep3	IBA961089A	KlasmannTS3	16.8	17.5	16.7
C2	Rep3	IBA961089A	Vermiculite	13.6	14.7	16.25
C2	Rep3	IBA961089A	LocalPeat	27.52	30.4	32.17
C2	Rep3	IBA961089A	K25P75	25.3	26.3	28.89
C2	Rep3	IBA961089A	V25P75	23.41	25.7	27.31
C2	Rep3	IBA961089A	V10P90	24.15	26.9	27.3
C2	Rep3	IBA70520	KlasmannTS3	15.9	16.4	16.75
C2	Rep3	IBA70520	Vermiculite	15.6	18	18.08
C2	Rep3	IBA70520	LocalPeat	19.8	21.2	22.98
C2	Rep3	IBA70520	K25P75	18.64	19.32	20.5
C2	Rep3	IBA70520	V25P75	16.5	17.9	18.97
C2	Rep3	IBA70520	V10P90	18.6	19.37	24.27
C2	Rep3	IBA980505	KlasmannTS3	14.8	15.6	16.48
C2	Rep3	IBA980505	Vermiculite	16.5	18.2	19.15
C2	Rep3	IBA980505	LocalPeat	22.4	26.9	28.24
C2	Rep3	IBA980505	K25P75	24.17	26.8	27.16
C2	Rep3	IBA980505	V25P75	20.61	24.12	25.75
C2	Rep3	IBA980505	V10P90	20.45	22.21	23.23
C2	Rep4	IBA961089A	KlasmannTS3	14.15	15.6	19.02
C2	Rep4	IBA961089A	Vermiculite	15.2	16.95	18.67
C2	Rep4	IBA961089A	LocalPeat	28	31.21	33.04
C2	Rep4	IBA961089A	K25P75	25.6	25.3	29.14
C2	Rep4	IBA961089A	V25P75	23.8	24.6	24.18
C2	Rep4	IBA961089A	V10P90	24.6	25.3	26.82
C2	Rep4	IBA70520	KlasmannTS3	16.1	17.6	19.77
C2	Rep4	IBA70520	Vermiculite	16.6	17.5	16.95
C2	Rep4	IBA70520	LocalPeat	17.6	19.63	20.7
C2	Rep4	IBA70520	K25P75	20.14	22.6	23.14
C2	Rep4	IBA70520	V25P75	19.8	19.97	20.15
C2	Rep4	IBA70520	V10P90	20.37	22.6	23.37
C2	Rep4	IBA980505	KlasmannTS3	15.33	16.34	17.24
C2	Rep4	IBA980505	Vermiculite	14.32	16.35	15.38
C2	Rep4	IBA980505	LocalPeat	23.12	24.2	26.02
C2	Rep4	IBA980505	K25P75	24.2	25.68	26.31
C2	Rep4	IBA980505	V25P75	22.6	24.3	23.3
C2	Rep4	IBA980505	V10P90	20.34	21.24	22.48

## Sheet: Cycle 3
Cycle	Rep	Genotype	Substrate	Chloro_W2	Chloro_W3	Chloro_W4
C3	Rep1	IBA961089A	KlasmannTS3	15.2	20.63	19.38
C3	Rep1	IBA961089A	Vermiculite	15.44	17.34	18.04
C3	Rep1	IBA961089A	LocalPeat	22.14	26.6	29.18
C3	Rep1	IBA961089A	K25P75	24.11	27.63	29.75
C3	Rep1	IBA961089A	V25P75	22	22.4	24.75
C3	Rep1	IBA961089A	V10P90	22.6	23.7	24.27
C3	Rep1	IBA70520	KlasmannTS3	16.4	17.46	18.25
C3	Rep1	IBA70520	Vermiculite	19.5	20.3	20.32
C3	Rep1	IBA70520	LocalPeat	22.4	25.38	26.32
C3	Rep1	IBA70520	K25P75	21.6	22.54	23.97
C3	Rep1	IBA70520	V25P75	18.4	19.3	21.74
C3	Rep1	IBA70520	V10P90	21.8	22.4	23.37
C3	Rep1	IBA980505	KlasmannTS3	19.6	20.86	20.18
C3	Rep1	IBA980505	Vermiculite	14.36	15.5	16.03
C3	Rep1	IBA980505	LocalPeat	22.6	24.13	25.18
C3	Rep1	IBA980505	K25P75	24.8	25.63	27.18
C3	Rep1	IBA980505	V25P75	20.78	22.7	23.19
C3	Rep1	IBA980505	V10P90	19.4	20.6	22.29
C3	Rep2	IBA961089A	KlasmannTS3	16.3	17.8	19.17
C3	Rep2	IBA961089A	Vermiculite	14.3	16.5	17.42
C3	Rep2	IBA961089A	LocalPeat	25.9	27.13	28.98
C3	Rep2	IBA961089A	K25P75	29.7	29.6	30.3
C3	Rep2	IBA961089A	V25P75	26.7	27.6	28.33
C3	Rep2	IBA961089A	V10P90	26.32	24.6	24.12
C3	Rep2	IBA70520	KlasmannTS3	16.825	19.6	18.96
C3	Rep2	IBA70520	Vermiculite	14.7	15.32	18.75
C3	Rep2	IBA70520	LocalPeat	22.13	22.14	21.37
C3	Rep2	IBA70520	K25P75	19.8	22.9	23.14
C3	Rep2	IBA70520	V25P75	14.625	21.625	21.18
C3	Rep2	IBA70520	V10P90	19.6	20.57	24.12
C3	Rep2	IBA980505	KlasmannTS3	18.6	21.64	21.75
C3	Rep2	IBA980505	Vermiculite	14.3	16	17.38
C3	Rep2	IBA980505	LocalPeat	22.3	24.8	26.08
C3	Rep2	IBA980505	K25P75	24.3	23	26.34
C3	Rep2	IBA980505	V25P75	17.72	21.62	22.37
C3	Rep2	IBA980505	V10P90	19.38	20.8	21.38
C3	Rep3	IBA961089A	KlasmannTS3	17.8	19.3	19.89
C3	Rep3	IBA961089A	Vermiculite	14.3	16.8	17.32
C3	Rep3	IBA961089A	LocalPeat	23	26.9	30.25
C3	Rep3	IBA961089A	K25P75	26.3	25.4	27.15
C3	Rep3	IBA961089A	V25P75	22	24.12	27.54
C3	Rep3	IBA961089A	V10P90	24.6	27.5	29.03
C3	Rep3	IBA70520	KlasmannTS3	18.3	18.49	17.12
C3	Rep3	IBA70520	Vermiculite	15.2	16	16.85
C3	Rep3	IBA70520	LocalPeat	18.3	20.4	20.34
C3	Rep3	IBA70520	K25P75	21.3	22.7	24.82
C3	Rep3	IBA70520	V25P75	16.3	19.8	20.93
C3	Rep3	IBA70520	V10P90	20.3	21.3	22.41
C3	Rep3	IBA980505	KlasmannTS3	16.3	17.8	21.17
C3	Rep3	IBA980505	Vermiculite	14.2	18.36	19.28
C3	Rep3	IBA980505	LocalPeat	23.1	26.4	27.16
C3	Rep3	IBA980505	K25P75	25.6	26.34	29.34
C3	Rep3	IBA980505	V25P75	19.36	20.4	24
C3	Rep3	IBA980505	V10P90	19.6	18.6	19.37
C3	Rep4	IBA961089A	KlasmannTS3	14.86	14	18.15
C3	Rep4	IBA961089A	Vermiculite	13.5	14.36	16.15
C3	Rep4	IBA961089A	LocalPeat	26.3	28.4	29.86
C3	Rep4	IBA961089A	K25P75	25.6	27.4	29.14
C3	Rep4	IBA961089A	V25P75	24.5	26.2	26.98
C3	Rep4	IBA961089A	V10P90	26.2	29.3	30.01
C3	Rep4	IBA70520	KlasmannTS3	15.4	16.3	16.67
C3	Rep4	IBA70520	Vermiculite	15.4	18.6	20.17
C3	Rep4	IBA70520	LocalPeat	17.4	18.9	20.01
C3	Rep4	IBA70520	K25P75	20.4	22	24.92
C3	Rep4	IBA70520	V25P75	19.8	20.8	23.84
C3	Rep4	IBA70520	V10P90	17.38	18.9	20.64
C3	Rep4	IBA980505	KlasmannTS3	17.6	18.33	19.15
C3	Rep4	IBA980505	Vermiculite	16.4	18.3	19.17
C3	Rep4	IBA980505	LocalPeat	23.14	24.7	26.15
C3	Rep4	IBA980505	K25P75	23.4	24.2	26.03
C3	Rep4	IBA980505	V25P75	24.6	23.3	24.58
C3	Rep4	IBA980505	V10P90	20.8	21.3	22.19
