# Supplementary material for: An alternative Semi-Autotropic Hydroponics (SAH) substrate for cassava rapid propagation: A first study case
Source: PLoS One. 2024 Dec 26;19(12):e0311437. doi: 10.1371/journal.pone.0311437 (PMC11670970; doi:10.1371/journal.pone.0311437)
Supplement: S7 Data — (XLSX) [file pone.0311437.s007.xlsx]

## Sheet: Cycle 1
Cycle	Rep	Genotype	Substrate	Root_Nbr	Root_Lght
Cycle 1	1	IBA961089A	KlasmannTS3	6.1	10.4
Cycle 1	1	IBA961089A	Vermiculite	5	16.2
Cycle 1	1	IBA961089A	LocalPeat	3.8	5.01
Cycle 1	1	IBA961089A	K25P75	8	9.6
Cycle 1	1	IBA961089A	V25P75	4.2	14.2
Cycle 1	1	IBA961089A	V10P90	6	7
Cycle 1	1	IBA70520	KlasmannTS3	5	6.1
Cycle 1	1	IBA70520	Vermiculite	3.1	11
Cycle 1	1	IBA70520	LocalPeat	3.3	4.07
Cycle 1	1	IBA70520	K25P75	7	6.59
Cycle 1	1	IBA70520	V25P75	6	9
Cycle 1	1	IBA70520	V10P90	3.3	6.02
Cycle 1	1	IBA980505	KlasmannTS3	6	5.08
Cycle 1	1	IBA980505	Vermiculite	4	11.5
Cycle 1	1	IBA980505	LocalPeat	4.4	4.1
Cycle 1	1	IBA980505	K25P75	8	9.04
Cycle 1	1	IBA980505	V25P75	3.4	11.2
Cycle 1	1	IBA980505	V10P90	6	7.56
Cycle 1	2	IBA961089A	KlasmannTS3	8	10.8
Cycle 1	2	IBA961089A	Vermiculite	4	13.5
Cycle 1	2	IBA961089A	LocalPeat	3.8	5.01
Cycle 1	2	IBA961089A	K25P75	8	8.1
Cycle 1	2	IBA961089A	V25P75	4.2	11.5
Cycle 1	2	IBA961089A	V10P90	4.7	7
Cycle 1	2	IBA70520	KlasmannTS3	3.7	6.1
Cycle 1	2	IBA70520	Vermiculite	3.1	11.1
Cycle 1	2	IBA70520	LocalPeat	3.3	4.07
Cycle 1	2	IBA70520	K25P75	7	6.59
Cycle 1	2	IBA70520	V25P75	4.7	9
Cycle 1	2	IBA70520	V10P90	3.3	6.02
Cycle 1	2	IBA980505	KlasmannTS3	5.3	5.08
Cycle 1	2	IBA980505	Vermiculite	4	9.2
Cycle 1	2	IBA980505	LocalPeat	4.4	4.1
Cycle 1	2	IBA980505	K25P75	4.7	9.04
Cycle 1	2	IBA980505	V25P75	4	10.5
Cycle 1	2	IBA980505	V10P90	4.8	7.56
Cycle 1	3	IBA961089A	KlasmannTS3	9	7.9
Cycle 1	3	IBA961089A	Vermiculite	3	12.8
Cycle 1	3	IBA961089A	LocalPeat	3.8	5.01
Cycle 1	3	IBA961089A	K25P75	9	8.1
Cycle 1	3	IBA961089A	V25P75	4.2	12.01
Cycle 1	3	IBA961089A	V10P90	4.7	7
Cycle 1	3	IBA70520	KlasmannTS3	3.7	6.1
Cycle 1	3	IBA70520	Vermiculite	3.1	11.8
Cycle 1	3	IBA70520	LocalPeat	3.3	4.07
Cycle 1	3	IBA70520	K25P75	6	6.59
Cycle 1	3	IBA70520	V25P75	4.7	9
Cycle 1	3	IBA70520	V10P90	3.3	6.02
Cycle 1	3	IBA980505	KlasmannTS3	5.3	5.08
Cycle 1	3	IBA980505	Vermiculite	3	11.6
Cycle 1	3	IBA980505	LocalPeat	4.4	4.1
Cycle 1	3	IBA980505	K25P75	8	10.4
Cycle 1	3	IBA980505	V25P75	3.4	10.8
Cycle 1	3	IBA980505	V10P90	4.8	7.56
Cycle 1	4	IBA961089A	KlasmannTS3	8	9.2
Cycle 1	4	IBA961089A	Vermiculite	3	11.5
Cycle 1	4	IBA961089A	LocalPeat	3.8	5.01
Cycle 1	4	IBA961089A	K25P75	8	8.1
Cycle 1	4	IBA961089A	V25P75	4.2	10.6
Cycle 1	4	IBA961089A	V10P90	4.7	7
Cycle 1	4	IBA70520	KlasmannTS3	3.7	6.1
Cycle 1	4	IBA70520	Vermiculite	3.1	9.36
Cycle 1	4	IBA70520	LocalPeat	3.3	4.07
Cycle 1	4	IBA70520	K25P75	4.9	6.59
Cycle 1	4	IBA70520	V25P75	4.7	9
Cycle 1	4	IBA70520	V10P90	3.3	6.02
Cycle 1	4	IBA980505	KlasmannTS3	6	5.08
Cycle 1	4	IBA980505	Vermiculite	5	9.2
Cycle 1	4	IBA980505	LocalPeat	4.4	4.1
Cycle 1	4	IBA980505	K25P75	6	9.04
Cycle 1	4	IBA980505	V25P75	3.4	10.5
Cycle 1	4	IBA980505	V10P90	4.8	7.56
Cycle 1	5	IBA961089A	KlasmannTS3	8	8.42
Cycle 1	5	IBA961089A	Vermiculite	4	12.7
Cycle 1	5	IBA961089A	LocalPeat	3.8	5.01
Cycle 1	5	IBA961089A	K25P75	10	8.1
Cycle 1	5	IBA961089A	V25P75	4.2	11.8
Cycle 1	5	IBA961089A	V10P90	4.7	7
Cycle 1	5	IBA70520	KlasmannTS3	3.7	6.1
Cycle 1	5	IBA70520	Vermiculite	2	10
Cycle 1	5	IBA70520	LocalPeat	3.3	4.07
Cycle 1	5	IBA70520	K25P75	4.9	6.59
Cycle 1	5	IBA70520	V25P75	4.7	9
Cycle 1	5	IBA70520	V10P90	3.3	6.02
Cycle 1	5	IBA980505	KlasmannTS3	6	5.08
Cycle 1	5	IBA980505	Vermiculite	4	9.2
Cycle 1	5	IBA980505	LocalPeat	4.4	4.1
Cycle 1	5	IBA980505	K25P75	7	9.3
Cycle 1	5	IBA980505	V25P75	3.4	10.8
Cycle 1	5	IBA980505	V10P90	4.8	7.6

## Sheet: Cycle 2
Cycle	Rep	Genotype	Substrate	Root_Nbr	Root_Lght
Cycle 2	1	IBA961089A	KlasmannTS3	8	8.42
Cycle 2	1	IBA961089A	Vermiculite	4	15.3
Cycle 2	1	IBA961089A	LocalPeat	3.8	5.01
Cycle 2	1	IBA961089A	K25P75	9	8.1
Cycle 2	1	IBA961089A	V25P75	4.2	13.2
Cycle 2	1	IBA961089A	V10P90	6	7
Cycle 2	1	IBA70520	KlasmannTS3	3.7	6.1
Cycle 2	1	IBA70520	Vermiculite	3.1	11
Cycle 2	1	IBA70520	LocalPeat	3.3	4.07
Cycle 2	1	IBA70520	K25P75	6	6.59
Cycle 2	1	IBA70520	V25P75	6	8.1
Cycle 2	1	IBA70520	V10P90	3.3	6.02
Cycle 2	1	IBA980505	KlasmannTS3	6	5.08
Cycle 2	1	IBA980505	Vermiculite	4	11.5
Cycle 2	1	IBA980505	LocalPeat	4.4	4.1
Cycle 2	1	IBA980505	K25P75	7	9.04
Cycle 2	1	IBA980505	V25P75	3.4	10.5
Cycle 2	1	IBA980505	V10P90	6	7.56
Cycle 2	2	IBA961089A	KlasmannTS3	8	10.8
Cycle 2	2	IBA961089A	Vermiculite	4	13.5
Cycle 2	2	IBA961089A	LocalPeat	3.8	5.01
Cycle 2	2	IBA961089A	K25P75	8	8.1
Cycle 2	2	IBA961089A	V25P75	4.2	11.5
Cycle 2	2	IBA961089A	V10P90	4.7	7
Cycle 2	2	IBA70520	KlasmannTS3	3.7	6.1
Cycle 2	2	IBA70520	Vermiculite	3.1	11.1
Cycle 2	2	IBA70520	LocalPeat	3.3	4.07
Cycle 2	2	IBA70520	K25P75	4.9	6.59
Cycle 2	2	IBA70520	V25P75	4.7	9
Cycle 2	2	IBA70520	V10P90	3.3	6.02
Cycle 2	2	IBA980505	KlasmannTS3	5.3	5.08
Cycle 2	2	IBA980505	Vermiculite	4	9.2
Cycle 2	2	IBA980505	LocalPeat	4.4	4.1
Cycle 2	2	IBA980505	K25P75	4.7	9.04
Cycle 2	2	IBA980505	V25P75	4	10.5
Cycle 2	2	IBA980505	V10P90	4.8	7.56
Cycle 2	3	IBA961089A	KlasmannTS3	10	8.42
Cycle 2	3	IBA961089A	Vermiculite	3	13.7
Cycle 2	3	IBA961089A	LocalPeat	3.8	5.01
Cycle 2	3	IBA961089A	K25P75	9	8.1
Cycle 2	3	IBA961089A	V25P75	4.2	12.01
Cycle 2	3	IBA961089A	V10P90	4.7	7
Cycle 2	3	IBA70520	KlasmannTS3	3.7	6.1
Cycle 2	3	IBA70520	Vermiculite	3.1	11.8
Cycle 2	3	IBA70520	LocalPeat	3.3	4.07
Cycle 2	3	IBA70520	K25P75	6	6.59
Cycle 2	3	IBA70520	V25P75	4.7	9
Cycle 2	3	IBA70520	V10P90	3.3	6.02
Cycle 2	3	IBA980505	KlasmannTS3	5.3	5.08
Cycle 2	3	IBA980505	Vermiculite	3	10.9
Cycle 2	3	IBA980505	LocalPeat	4.4	4.1
Cycle 2	3	IBA980505	K25P75	8	10.4
Cycle 2	3	IBA980505	V25P75	3.4	11.8
Cycle 2	3	IBA980505	V10P90	4.8	7.56
Cycle 2	4	IBA961089A	KlasmannTS3	7	9.2
Cycle 2	4	IBA961089A	Vermiculite	3	11.5
Cycle 2	4	IBA961089A	LocalPeat	3.8	5.01
Cycle 2	4	IBA961089A	K25P75	6.7	8.1
Cycle 2	4	IBA961089A	V25P75	4.2	10.6
Cycle 2	4	IBA961089A	V10P90	4.7	7
Cycle 2	4	IBA70520	KlasmannTS3	3.7	6.1
Cycle 2	4	IBA70520	Vermiculite	3.1	9.36
Cycle 2	4	IBA70520	LocalPeat	3.3	4.07
Cycle 2	4	IBA70520	K25P75	4.9	6.59
Cycle 2	4	IBA70520	V25P75	4.7	9
Cycle 2	4	IBA70520	V10P90	3.3	6.02
Cycle 2	4	IBA980505	KlasmannTS3	5.3	5.08
Cycle 2	4	IBA980505	Vermiculite	5	9.2
Cycle 2	4	IBA980505	LocalPeat	4.4	4.1
Cycle 2	4	IBA980505	K25P75	4.7	9.04
Cycle 2	4	IBA980505	V25P75	3.4	10.5
Cycle 2	4	IBA980505	V10P90	4.8	7.56
Cycle 2	5	IBA961089A	KlasmannTS3	8	8.42
Cycle 2	5	IBA961089A	Vermiculite	4	12.7
Cycle 2	5	IBA961089A	LocalPeat	3.8	5.01
Cycle 2	5	IBA961089A	K25P75	10	8.1
Cycle 2	5	IBA961089A	V25P75	4.2	11.8
Cycle 2	5	IBA961089A	V10P90	4.7	7
Cycle 2	5	IBA70520	KlasmannTS3	3.7	6.1
Cycle 2	5	IBA70520	Vermiculite	2	10.4
Cycle 2	5	IBA70520	LocalPeat	3.3	4.07
Cycle 2	5	IBA70520	K25P75	4.9	6.59
Cycle 2	5	IBA70520	V25P75	4.7	9
Cycle 2	5	IBA70520	V10P90	3.3	6.02
Cycle 2	5	IBA980505	KlasmannTS3	6	5.08
Cycle 2	5	IBA980505	Vermiculite	4	9.2
Cycle 2	5	IBA980505	LocalPeat	4.4	4.1
Cycle 2	5	IBA980505	K25P75	7	9.04
Cycle 2	5	IBA980505	V25P75	3.4	10.8
Cycle 2	5	IBA980505	V10P90	4.8	8.7

## Sheet: Cycle 3
Cycle	Rep	Genotype	Substrate	Root_Nbr	Root_Lght
C3	1	IBA961089A	KlasmannTS3	5.7	8.42
C3	1	IBA961089A	Vermiculite	1.6	13.2
C3	1	IBA961089A	LocalPeat	3.8	5.01
C3	1	IBA961089A	K25P75	6.7	8.1
C3	1	IBA961089A	V25P75	4.2	12.01
C3	1	IBA961089A	V10P90	4.7	7
C3	1	IBA70520	KlasmannTS3	3.7	6.1
C3	1	IBA70520	Vermiculite	3.1	11.36
C3	1	IBA70520	LocalPeat	3.3	4.07
C3	1	IBA70520	K25P75	4.9	6.59
C3	1	IBA70520	V25P75	4.7	9
C3	1	IBA70520	V10P90	3.3	6.02
C3	1	IBA980505	KlasmannTS3	5.3	5.08
C3	1	IBA980505	Vermiculite	2.4	9.2
C3	1	IBA980505	LocalPeat	4.4	4.1
C3	1	IBA980505	K25P75	4.7	9.04
C3	1	IBA980505	V25P75	3.4	10.5
C3	1	IBA980505	V10P90	4.8	7.56
C3	2	IBA961089A	KlasmannTS3	7	9.4
C3	2	IBA961089A	Vermiculite	1.7	14.2
C3	2	IBA961089A	LocalPeat	3.8	5.01
C3	2	IBA961089A	K25P75	6.7	8.1
C3	2	IBA961089A	V25P75	4.2	12.01
C3	2	IBA961089A	V10P90	4.7	7
C3	2	IBA70520	KlasmannTS3	3.7	6.1
C3	2	IBA70520	Vermiculite	3.1	11.36
C3	2	IBA70520	LocalPeat	3.3	4.07
C3	2	IBA70520	K25P75	4.9	6.59
C3	2	IBA70520	V25P75	4.7	9
C3	2	IBA70520	V10P90	3.3	6.02
C3	2	IBA980505	KlasmannTS3	5.3	5.08
C3	2	IBA980505	Vermiculite	2.4	9.2
C3	2	IBA980505	LocalPeat	4.4	4.1
C3	2	IBA980505	K25P75	4.7	9.04
C3	2	IBA980505	V25P75	3.4	10.5
C3	2	IBA980505	V10P90	4.8	7.56
C3	3	IBA961089A	KlasmannTS3	7	8.42
C3	3	IBA961089A	Vermiculite	3	14.2
C3	3	IBA961089A	LocalPeat	3.8	5.01
C3	3	IBA961089A	K25P75	8	8.1
C3	3	IBA961089A	V25P75	4.2	12.01
C3	3	IBA961089A	V10P90	4.7	7
C3	3	IBA70520	KlasmannTS3	3.7	6.1
C3	3	IBA70520	Vermiculite	3.1	12.63
C3	3	IBA70520	LocalPeat	3.3	4.07
C3	3	IBA70520	K25P75	4.9	6.59
C3	3	IBA70520	V25P75	4.7	9
C3	3	IBA70520	V10P90	3.3	6.02
C3	3	IBA980505	KlasmannTS3	5.3	5.08
C3	3	IBA980505	Vermiculite	3	9.2
C3	3	IBA980505	LocalPeat	4.4	4.1
C3	3	IBA980505	K25P75	6	9.04
C3	3	IBA980505	V25P75	3.4	10.5
C3	3	IBA980505	V10P90	4.8	7.56
C3	4	IBA961089A	KlasmannTS3	5.7	8.42
C3	4	IBA961089A	Vermiculite	1.6	11.5
C3	4	IBA961089A	LocalPeat	3.8	5.01
C3	4	IBA961089A	K25P75	6.7	8.1
C3	4	IBA961089A	V25P75	4.2	10.6
C3	4	IBA961089A	V10P90	4.7	7
C3	4	IBA70520	KlasmannTS3	3.7	6.1
C3	4	IBA70520	Vermiculite	3.1	9.36
C3	4	IBA70520	LocalPeat	3.3	4.07
C3	4	IBA70520	K25P75	4.9	6.59
C3	4	IBA70520	V25P75	4.7	9
C3	4	IBA70520	V10P90	3.3	6.02
C3	4	IBA980505	KlasmannTS3	5.3	5.08
C3	4	IBA980505	Vermiculite	2.4	9.2
C3	4	IBA980505	LocalPeat	4.4	4.1
C3	4	IBA980505	K25P75	4.7	9.04
C3	4	IBA980505	V25P75	3.4	10.5
C3	4	IBA980505	V10P90	4.8	7.56
C3	5	IBA961089A	KlasmannTS3	8	8.42
C3	5	IBA961089A	Vermiculite	1.6	12.7
C3	5	IBA961089A	LocalPeat	3.8	5.01
C3	5	IBA961089A	K25P75	10	8.1
C3	5	IBA961089A	V25P75	4.2	11.8
C3	5	IBA961089A	V10P90	4.7	7
C3	5	IBA70520	KlasmannTS3	3.7	6.1
C3	5	IBA70520	Vermiculite	3.1	10.4
C3	5	IBA70520	LocalPeat	3.3	4.07
C3	5	IBA70520	K25P75	4.9	6.59
C3	5	IBA70520	V25P75	4.7	9
C3	5	IBA70520	V10P90	3.3	6.02
C3	5	IBA980505	KlasmannTS3	6	5.08
C3	5	IBA980505	Vermiculite	2.4	9.2
C3	5	IBA980505	LocalPeat	4.4	4.1
C3	5	IBA980505	K25P75	7	9.04
C3	5	IBA980505	V25P75	3.4	10.8
C3	5	IBA980505	V10P90	4.8	8.7
